# Supplementary material for: Espial: Electrochemical Soil pH Sensor for In Situ Real-Time Monitoring
Source: Micromachines (Basel). 2023 Nov 30;14(12):2188. doi: 10.3390/mi14122188 (PMC10745296; doi:10.3390/mi14122188)
Supplement: Supplementary file 1 [file micromachines-14-02188-s001.zip]

Archive with 1 entries (1 files):
- micromachines-2629234-supplementary.pdf
